# Supplementary material for: Triazoles as a Potential Threat to the Nutritional Quality of Tomato Fruits
Source: Metabolites. 2023 Sep 1;13(9):988. doi: 10.3390/metabo13090988 (PMC10536328; doi:10.3390/metabo13090988)
Supplement: Supplementary file 1 [file metabolites-13-00988-s001.zip]

Archive with 1 entries (1 files):
- metabolites-2574901-supplementary.pdf
